# Supplementary material for: Common and Rare Genetic Variants That Could Contribute to Severe Otitis Media in an Australian Aboriginal Population
Source: Clin Infect Dis. 2021 Mar 9;73(10):1860–70. doi: 10.1093/cid/ciab216 (PMC8599203; doi:10.1093/cid/ciab216)
Supplement: ciab216_suppl_Supplementary_Table_S1 [file ciab216_suppl_supplementary_table_s1.xlsx]

## Sheet: Table_S1_Fn_03Nov20
Supplementary Table 1. Summary of clinical records for individuals falling into the 4 study-defined phenotypes. Study participants followed clinically for a minimum of 3 consecutive years (range 3-11 years* of continuous follow-up). Bold indicates individuals included in exome study. None of the individuals selected for study had a history of growth problems, allergy, asthma or recurrent pneumoni…
Study ID	Age at Recruitment	Gender	Clinical Signs in Clinical Record (AOM = acute OM; CSOM = chronic suppurative OM; OME = OM with effusion/glue ear)	CSOM/ Perforation ever	Study Phenotype
AFS_0024	12	F	CSOM: 2001 3x; Discharge: 2005	1	Severe OM
AFS_0042	2	F	AOM: 2008, 2009 2x, 2010; CSOM: 2009; CSOM perforations: 2009 4x, 2010 2x	1	Severe OM
AFS_0045	1	F	CSOM: 2010 4x	1	Severe OM
AFS_0058	5	M	OM perforations: 2005; CSOM: 2005 2x, 2006, 2008 2x, 2009 2x, 2010; L and R otorrhea = discharge: 2011	1	Severe OM
AFS_0063	5	M	AOM: 2009; CSOM: 2005, 2008 2x, 2010; L perforation, R healed perforation/OME: 2011	1	Severe OM
AFS_0069	10	F	AOM: 2001 3x, 2002 3x, 2005; CSOM: 2002 2x, 2003, 2005, 2009	1	Severe OM
AFS_0085	5	F	CSOM: 2005 2x, 2006, 2007, 2008	1	Severe OM
AFS_0086	2	F	AOM: 2008; CSOM: 2008 6x, 2010	1	Severe OM
AFS_0105	12	M	AOM: 2004; Healed perforation L/tympanic sclerosis, retracted: 2011	1	Severe OM
AFS_0175	8	M	CSOM: 2001; AOM: 2003; CSOM: 2009; L healed perforation, retracted, R healed perforation: 2011	1	Severe OM
AFS_0179	10	F	CSOM: 2002, 2008; Discharge: 2007, 2008 2x	1	Severe OM
AFS_0184	10	F	CSOM: 2000 2x, 2001 2x; OME: 2008; Discharge: 2005, 2007	1	Severe OM
AFS_0215	7	F	CSOM: 2005 2x, 2007, 2008 2x, 2009, 2010	1	Severe OM
AFS_0223	7	M	AOM: 2003 2x; CSOM: 07; CSOM perforations: 2008 2x	1	Severe OM
AFS_0255	10	F	AOM: 2000 7x, 2003; CSOM: 2000, 2001 2x; Discharge: 2005	1	Severe OM
AFS_0341	2	F	AOM: 2008; CSOM: 2008 2x, 2010	1	Severe OM
AFS_0376	6	F	CSOM: 2008 2x, 2010 3x; L retracted/OME, R healed perforation: 2011	1	Severe OM
AFS_0378	6	M	AOM: 2008; CSOM: 2006, 2007, 2009; L and R perforations: 2011	1	Severe OM
AFS_0381	11	M	L perforation; R healed perforation, retracted: 2011	1	Severe OM
AFS_0399	7	M	CSOM perforations: 2004, 2006, 2007 2x, 2008 2x, 2009 2x, 2010	1	Severe OM
AFS_0402	15	M	CSOM: 2007, 2008	1	Severe OM
AFS_0049	2	M	CSOM: 2008	1	Intermediate OM
AFS_0050	4	M	CSOM: 2008	1	Intermediate OM
AFS_0053	2	F	AOM: 2008; CSOM: 2008	1	Intermediate OM
AFS_0054	5	M	CSOM: 2008	1	Intermediate OM
AFS_0076	1	F	CSOM: 2010	1	Intermediate OM
AFS_0134	3	M	CSOM: 2007	1	Intermediate OM
AFS_0135	3	M	CSOM: 2010	1	Intermediate OM
AFS_0141	17	F	Discharge: 2009	1	Intermediate OM
AFS_0147	4	F	AOM: 2008; CSOM: 2010	1	Intermediate OM
AFS_0181	7	F	AOM: 2003; CSOM: 2008/9	1	Intermediate OM
AFS_0193	3	M	AOM: 2007, 2009; CSOM: 2010	1	Intermediate OM
AFS_0199	5	M	CSOM: 2005; OME: 2008	1	Intermediate OM
AFS_0206	16	M	CSOM: 2010	1	Intermediate OM
AFS_0210	9	M	AOM: 2005; CSOM: 2005/6	1	Intermediate OM
AFS_0217	6	M	L ?, R healed perforation: 2011	1	Intermediate OM
AFS_0235	8	F	L healed perforation, R healed perforation: 2011	1	Intermediate OM
AFS_0334	3	M	AOM: 2008 2x; CSOM 08; OME: 2008, 2009, 2010	1	Intermediate OM
AFS_0335	2	M	AOM: 2009 2x; CSOM: 2010	1	Intermediate OM
AFS_0382	9	F	AOM: 2001, 2003; OM perforations: 2005	1	Intermediate OM
AFS_0392	2	M	CSOM: 2009	1	Intermediate OM
AFS_0404	4	F	CSOM: 2009	1	Intermediate OM
AFS_0018	14	F	AOM: 2001	0	Mild OM
AFS_0055	1	M	AOM: 2008 2x, 2009	0	Mild OM
AFS_0074	3	F	AOM: 2007 2x	0	Mild OM
AFS_0083	1	M	AOM: 2008 2x, 2009	0	Mild OM
AFS_0084	26	F	AOM: 2001	0	Mild OM
AFS_0100	10	M	AOM: 2000, 2001	0	Mild OM
AFS_0102	11	M	AOM: 2002, 2005	0	Mild OM
AFS_0103	14	M	AOM: 2006	0	Mild OM
AFS_0104	13	M	AOM: 2001	0	Mild OM
AFS_0116	9	F	AOM: 2001 2x, 2003	0	Mild OM
AFS_0151	2	F	AOM: 2009	0	Mild OM
AFS_0174	9	M	AOM: 2001 2x	0	Mild OM
AFS_0180	11	M	AOM: 2001	0	Mild OM
AFS_0203	15	F	AOM: 2000	0	Mild OM
AFS_0207	21	M	AOM: 2001	0	Mild OM
AFS_0209	13	M	AOM: 1999, 2002	0	Mild OM
AFS_0216	5	F	AOM: 2006	0	Mild OM
AFS_0225	10	M	AOM: 2008	0	Mild OM
AFS_0263	16	M	AOM: 1999, 2003	0	Mild OM
AFS_0270	22	M	AOM: 2002	0	Mild OM
AFS_0306	12	M	AOM: 1999 2x, 2000 3x, 2003	0	Mild OM
AFS_0311	17	F	AOM: 2006	0	Mild OM
AFS_0361	12	M	AOM: 1999 2x	0	Mild OM
AFS_0362	10	M	AOM: 2000	0	Mild OM
AFS_0367	20	F	AOM: 2000	0	Mild OM
AFS_0387	13	M	AOM: 2002, 2003	0	Mild OM
AFS_0400	5	F	AOM: 2006	0	Mild OM
AFS_0431	24	F	AOM: 1999	0	Mild OM
AFS_0047	4	M	No record of OM	0	No OM
AFS_0244	16	F	No record of OM	0	No OM
AFS_0022	14	F	No record of OM	0	No OM
AFS_0167	10	M	No record of OM	0	No OM
AFS_0221	8	M	No record of OM	0	No OM
AFS_0227	11	M	No record of OM	0	No OM
AFS_0307	12	M	No record of OM	0	No OM
AFS_0317	12	F	No record of OM	0	No OM
AFS_0318	17	F	No record of OM	0	No OM
AFS_0320	15	F	No record of OM	0	No OM
AFS_0336	18	M	No record of OM	0	No OM
AFS_0394	10	F	No record of OM	0	No OM
AFS_0414	11	M	No record of OM	0	No OM
AFS_0428	23	M	No record of OM	0	No OM
AFS_0146	4	M	No record of OM	0	No OM
AFS_0077	16	F	No record of OM	0	No OM
AFS_0117	2	M	No record of OM	0	No OM
AFS_0157	18	M	No record of OM	0	No OM
AFS_0171	9	F	No record of OM	0	No OM
AFS_0182	12	F	No record of OM	0	No OM
AFS_0202	16	F	No record of OM	0	No OM
AFS_0204	8	M	No record of OM	0	No OM
AFS_0228	14	F	No record of OM	0	No OM
AFS_0239	13	F	No record of OM	0	No OM
AFS_0242	21	M	No record of OM	0	No OM
AFS_0264	23	M	No record of OM	0	No OM
AFS_0325	12	F	No record of OM	0	No OM
AFS_0350	7	F	No record of OM	0	No OM
AFS_0393	23	F	No record of OM	0	No OM
AFS_0405	22	M	No record of OM	0	No OM
AFS_0169	11	M	No record of OM	0	No OM
AFS_0183	9	F	No record of OM	0	No OM
AFS_0286	10	F	No record of OM	0	No OM
AFS_0287	8	F	No record of OM	0	No OM
AFS_0340	27	F	No record of OM	0	No OM
AFS_0002	18	F	No record of OM	0	No OM
AFS_0079	7	M	No record of OM	0	No OM
AFS_0159	26	F	No record of OM	0	No OM
AFS_0316	21	F	No record of OM	0	No OM
AFS_0326	15	F	No record of OM	0	No OM
AFS_0391	23	F	No record of OM	0	No OM
* Note that collection of phenotype data extended beyond the date of sample collection. Therefore individuals less than 3 years old at collection of samples were still followed for ³3 years.
