# Supplementary material for: Common and Rare Genetic Variants That Could Contribute to Severe Otitis Media in an Australian Aboriginal Population
Source: Clin Infect Dis. 2021 Mar 9;73(10):1860–70. doi: 10.1093/cid/ciab216 (PMC8599203; doi:10.1093/cid/ciab216)
Supplement: ciab216_suppl_Supplementary_Table_S3 [file ciab216_suppl_supplementary_table_s3.xlsx]

## Sheet: Table_S3
Supplementary Table 3. Details of SNP2GENE output from FUMA showing variants mapped at 17 genomic loci based on input of summary data from the severe OM GWAS. Independent significant SNPs in each genomic locus are shown in bold. SNPs are retained in the table that have RDB scores (1a-f;2a-c;3a-b; see key below table) likely to affect binding of transcription factors.
Genomic Locus	Unique ID	rsID	Chr	Non Effect Allele	Effect Allele	MAF	GWAS P-value	r2	Independent Significant SNPs	Nearest Gene	Type of Gene	Distance from Nearest Gene	Functional Location	CADD Score	RDB Score*	Min Chr State	Common Chr State	Pos Map Filt	Eqtl Map Filt	CI Map Filt
1	3:16865845:C:T	rs9882532	3	C	T	0.3509	0.000876763	0.933803	rs1866862	PLCL2	Protein coding	0	NA	0.285	3a	2	15	1	1	0
1	3:16868616:A:T	rs1866862	3	T	A	0.3658	3.4938e-06	1	rs1866862	PLCL2	Protein coding	0	intronic	1.456	6	5	15	1	1	0
1	3:16870340:A:G	rs6773869	3	A	G	0.3519	NA	0.937639	rs1866862	PLCL2	Protein coding	0	NA	3.607	3a	5	15	1	1	0
1	3:16879208:A:G	rs1031300	3	G	A	0.4334	0.000356231	0.676539	rs1866862	PLCL2	Protein coding	0	NA	0.735	2b	1	15	1	1	0
2	3:138244928:C:G	rs9855074	3	C	G	0.2326	5.38418e-06	1	rs9855074	CEP70	Protein coding	0	intronic	1.072	7	4	5	1	1	0
2	3:138332291:G:T	rs9860899	3	G	T	0.2296	8.08595e-06	0.940898	rs9855074	FAIM	Protein coding	0	intronic	10.1	6	5	15	1	1	0
2	3:138439496:C:T	rs35364608	3	T	C	0.2465	3.71644e-05	0.630555	rs9855074	PIK3CB	Protein coding	0	intronic	3.544	7	4	5	1	1	0
2	3:138451352:G:T	rs10513055	3	G	T	0.2465	3.71644e-05	0.630555	rs9855074	PIK3CB	Protein coding	0	intronic	9.143	NA	4	5	1	1	0
3	5:111067185:C:CTAA	rs147647553	5	CTAA	C	0.04374	3.67327e-06	1	rs147647553	STARD4-AS1:NREP	Antisense:Protein coding	0	ncRNA_intronic	0.524	NA	4	4	1	0	0
3	5:111095004:A:G	rs78958114	5	G	A	0.03777	5.45199e-05	0.852493	rs147647553	NREP	Protein coding	0	intronic	0.164	5	5	15	1	0	0
3	5:111096116:C:G	rs75764777	5	C	G	0.03579	5.45199e-05	0.804166	rs147647553	NREP	Protein coding	0	intronic	1.881	5	5	15	1	0	0
3	5:111096446:C:G	rs78994825	5	C	G	0.03877	5.45199e-05	0.82823	rs147647553	NREP	Protein coding	0	intronic	12.04	7	5	15	1	0	0
3	5:111097586:C:T	rs75533246	5	T	C	0.03777	5.45199e-05	0.852493	rs147647553	NREP	Protein coding	0	intronic	3.302	7	5	15	1	0	0
4	5:118088385:C:T	rs677881	5	C	T	0.1978	1.20895e-05	0.859221	rs421765	RNU7-34P	SnRNA	5520	intergenic	4.414	3a	7	15	1	1	0
4	5:118132897:A:G	rs421765	5	A	G	0.2127	7.47966e-06	1	rs421765	CTC-448D22.1	LincRNA	11742	intergenic	3.209	NA	5	15	0	1	0
5	5:121852428:A:G	rs36094391	5	G	A	0.2316	5.92877e-06	0.913679	rs754071	CTC-210G5.1	Antisense	37645	intergenic	6.015	4	5	15	0	0	0
5	5:122006325:A:G	rs13180735	5	A	G	0.162	4.81109e-06	1	rs13180735	RP11-166A12.1	LincRNA	0	ncRNA_intronic	1.742	7	5	15	1	1	0
6	5:123136698:C:T	rs257141	5	C	T	0.2087	6.60686e-06	1	rs257141	KRT18P16	Pseudogene	163600	intergenic	3.113	6	5	15	0	0	0
7	5:124040779:C:G	rs4836110	5	G	C	0.329	8.09893e-06	0.991349	rs6860814	ZNF608	Protein coding	0	intronic	9.128	4	2	7	1	0	0
7	5:124041059:C:G	rs6860814	5	C	G	0.329	8.09893e-06	1	rs6860814	ZNF608	Protein coding	0	intronic	4.149	4	2	7	1	0	0
8	5:126502084:A:G	rs10076402	5	G	A	0.1531	4.71299e-06	1	rs10076402	CTB-88F18.2	Pseudogene	4142	intergenic	11.88	6	14	15	0	1	0
8	5:126506531:A:T	rs12188873	5	T	A	0.1531	4.71299e-06	1	rs10076402	CTB-88F18.2	Pseudogene	0	ncRNA_exonic	10.03	7	9	15	0	1	0
8	5:126838742:C:T	rs17790755	5	C	T	0.166	7.93265e-06	1	rs17790755	HNRNPKP1	Pseudogene	8413	intergenic	8.128	7	5	15	0	1	0
9	5:142676404:G:T	rs258814	5	T	G	0.3181	3.61789e-06	1	rs258814	NR3C1	Protein coding	0	intronic	0.015	NA	4	5	1	1	0
9	5:142759785:A:G	rs1866388	5	G	A	0.3191	5.08428e-06	0.995703	rs258814	NR3C1	Protein coding	0	intronic	4.343	3a	5	5	1	1	0
10	5:143288470:C:G	rs13170657	5	G	C	0.02386	1.82781e-06	1	rs13170657	CTB-57H20.1	Sense overlapping	80132	intergenic	0.397	6	14	15	0	0	0
10	5:143357845:A:G	rs10054359	5	A	G	0.0994	3.24563e-06	0.957603	rs13181480	CTB-57H20.1	Sense overlapping	149507	intergenic	6.211	3a	5	15	0	0	0
10	5:143366425:A:G	rs6870501	5	G	A	0.1004	3.24563e-06	0.968537	rs13181480	RN7SL87P	Misc RNA	154018	intergenic	13.01	3a	5	15	0	0	0
10	5:143378452:C:G	rs13181480	5	G	C	0.09742	2.34156e-06	1	rs13181480	RN7SL87P	Misc RNA	141991	intergenic	7.367	6	5	15	0	0	0
10	5:143391092:A:G	rs7700905	5	A	G	0.1004	3.24563e-06	0.968537	rs13181480	RN7SL87P	Misc RNA	129351	intergenic	4.203	3a	8	15	0	0	0
10	5:143393853:C:T	rs34037977	5	T	C	0.1004	3.24563e-06	0.968537	rs13181480	RN7SL87P	Misc RNA	126590	intergenic	2.862	3a	5	15	0	0	0
11	5:152466290:C:T	rs11744443	5	C	T	0.4732	9.06441e-06	1	rs11744443	AC091969.1	LincRNA	0	ncRNA_intronic	12.69	5	5	15	1	0	0
12	5:160234900:A:G	rs7736913	5	G	A	0.1342	0.000191696	0.717615	rs10780120	ATP10B	Protein coding	0	intronic	0.51	7	9	15	1	1	0
12	5:160275493:C:T	rs17058351	5	C	T	0.1292	0.000191696	0.698618	rs10780120	ATP10B	Protein coding	0	intronic	11.16	6	5	15	1	1	0
12	5:160294060:A:C	rs76568696	5	C	A	0.1292	0.000191696	0.698618	rs10780120	ATP10B	Protein coding	14838	intergenic	3.107	7	9	15	0	1	0
12	5:160326888:A:G	rs10780120	5	A	G	0.167	3.30814e-06	1	rs10780120	RP11-109J4.1	LincRNA	31896	intergenic	1.321	3a	9	15	0	1	0
13	6:21464051:C:G	rs9460636	6	C	G	0.1103	8.58957e-06	1	rs9460636	RP11-204E9.1	LincRNA	58655	intergenic	1.21	7	5	15	0	0	0
14	6:38318721:G:T	rs2179533	6	T	G	0.4662	5.98983e-06	1	rs2179533	BTBD9	Protein coding	0	intronic	4.466	5	5	15	1	1	0
14	6:38321010:A:G	rs6922620	6	A	G	0.3469	1.05163e-06	1	rs6922620	BTBD9	Protein coding	0	intronic	11.92	5	2	15	1	1	0
14	6:38321782:C:T	rs9380737	6	C	T	0.3698	8.17974e-05	0.88105	rs6922620	BTBD9	Protein coding	0	intronic	3.767	3a	2	15	1	1	0
14	6:38323470:A:G	rs4714149	6	G	A	0.2903	1.1627e-06	1	rs4714149	BTBD9	Protein coding	0	intronic	5.045	3a	1	15	1	1	0
14	6:38339506:A:T	rs58424668	6	T	A	0.2604	1.48324e-06	0.852742	rs4714149	BTBD9	Protein coding	0	intronic	16.53	3a	2	15	1	1	0
14	6:38355940:A:T	rs1983605	6	A	T	0.2694	0.007302	0.844109	rs4714149	BTBD9	Protein coding	0	intronic	17.15	2b	5	15	1	1	0
14	6:38539980:A:C	rs62399161	6	A	C	0.05467	0.0160732	0.981169	rs62396381	BTBD9	Protein coding	0	intronic	9.547	2b	2	5	1	0	0
14	6:38637538:A:G	rs62396381	6	A	G	0.05368	4.95166e-07	1	rs62396381	GLO1	Protein coding	6162	intergenic	0.14	7	5	15	1	0	0
15	6:87510924:C:T	rs4291075	6	C	T	0.3847	8.41737e-06	1	rs4291075	RP1-253B10.2	Pseudogene	32273	intergenic	0.268	6	9	15	0	0	0
16	16:6614413:A:G	rs2192643	16	A	G	0.4006	9.33336e-06	1	rs2192643	RP11-420N3.2:RBFOX1	Processed transcript:Protein coding	00:00:00	ncRNA_intronic	1.629	7	5	15	1	0	0
17	19:59009109:C:T	rs11671092	19	C	T	0.1889	6.70261e-06	0.716972	rs11545185	SLC27A5	Protein coding	0	intronic	4.861	5	1	15	1	1	0
17	19:59028585:A:G	rs11545185	19	A	G	0.2097	5.29712e-06	1	rs11545185	ZBTB45	Protein coding	0	exonic	12.23	NA	3	4	1	1	0
17	19:59056752:C:G	rs2305122	19	C	G	0.2157	7.71784e-05	0.896159	rs11545185	TRIM28	Protein coding	0	UTR5	5.105	1d	1	1	1	1	0
17	19:59062259:C:T	rs11669345	19	T	C	0.2177	0.000428273	0.898068	rs11545185	TRIM28	Protein coding	169	downstream	0.468	2b	3	4	1	1	0
*Key for RDB scores:
