# Supplementary material for: Common and Rare Genetic Variants That Could Contribute to Severe Otitis Media in an Australian Aboriginal Population
Source: Clin Infect Dis. 2021 Mar 9;73(10):1860–70. doi: 10.1093/cid/ciab216 (PMC8599203; doi:10.1093/cid/ciab216)
Supplement: ciab216_suppl_Supplementary_Table_S4 [file ciab216_suppl_supplementary_table_s4.xlsx]

## Sheet: Table_S4
Supplementary Table 4. Summary of evidence for candidacy of mapped genes as genetic risk factors for OM.
FUMA Genomic Locus	Gene	Type of Gene	FUMA eQTLs	Tissue RNA-seq PMID: 24309898	NCBI Gene Function	Additional OM Relevant Information	OM Candidacy
1	PLCL2	protein coding	blood, monocytes, neutrophil, fat	Ubiquitous expression in ovary, lymph node and 23 other tissues	Phospholipase C like 2; associations with colon cancer, stroke, anorexia,ovarian follicla development, osteoclass differentiation, psoriasis, rheumatoid arthritis.	Nothing in Pubmed relevant to OM.	Unlikely
	PLCL2-AS1	antisense	blood	no information	PLCL2 antisense RNA 1.	Nothing in Pubmed	Unlikely
2	CEP70	protein coding	monocyte, lymphoid cells, naïve B cells	Broad expression in testis, duodenum and 22 other tissues	Centrosomal protein 70; associations with breast cancer.	PMID: 19254375 Important in ciliogenesis and ear development.	Most plausible candidate for locus 2.
	FAIM	protein coding	cis-eQTL, blood	Ubiquitous expression in fat, thyroid and 25 other tissues	Fas apoptotic inhibitory molecule; protects against death receptor-triggered apoptosis and regulates B-cell signaling and differentiation.	Anti-apoptotic roles in neurones and B cells.	Possible
3	STARD4-AS1	antisense	no eQTL	Ubiquitous expression in brain, placenta and 24 other tissues	STARD4 antisense RNA 1; Antisense to STARD4 which plays a role in cholesterol homeostasis	Nothing in Pubmed relevant to OM.	Unlikely
	NREP (also known as P311)	protein coding	no eQTL	Ubiquitous expression in brain, placenta and 24 other tissues	Neuronal regeneration related protein. RNA-binding protein that binds eukaryotic translation initiation factor 3 to promote translation of isoforms 1 to 3 of transforming growth factor b (TGFb1-3).	TGFb pathway known to be important in OM. PMID: 30558669 variants at NREP associated with esophageal microbiomes defined by respiratory bacteria relevant to OM.	Interesting candidate; most plausible candidate for locus 3.
4	CTC-448D22.1	LincRNA	no eQTL	nil	Long Intergenic non-coding RNA	Nothing in Pubmed	Unlikely
	DMXL1	protein coding	cis-eQTL	Ubiquitous expression in prostate, thyroid and 25 other tissues	Dmx like 1. Member of the WD repeat superfamily of proteins, which have regulatory functions.	This gene is expressed in several types of eye tissue, and has been associated with ocular phenotypes. Upregulated in cultured cells that overexpress growth factor independence 1B, a transcription factor that is essential for hematopoietic cell development.	Unlikely. Plus no SNVs in LD with top SNVs (Fig. S12C).
	DTWD2	protein coding	cis-eQTL	Ubiquitous expression in thyroid, kidney and 24 other tissues	DTW domain containing 2	PMID: 20824097 Dtwd2 one in cluster of mapped genes including Tnfaip8 (see below) that control susceptibility to Staph. aureus sepsis in A/J mice. Further fucntional work narrowed this down to Tnfaip8 and Seh1 and not Dtwd2.	Unlikely, although top SNV and cluster of SNVs in LD with it are closer to DTWD2 gene than DMXL1 and TNFAIP8 (Fig. S12C).
	TNFAIP8	protein coding	iPSC (weak support; Fig. S6)	Broad expression in lymph node, fat and 19 other tissues	TNF alpha induced protein 8. Numerous papers on its role in various cancers.	PMID: 32444641 (2020) shows that TNFAIP8 controls murine intestinal stem cell homeostasis and regeneration by regulating microbiome-induced Akt signaling.	Possible, but eQTLs in FUMA only in iPSCs and not other relevant cells types/ tissues. Plus no SNVs in LD with top SNVs (Fig. S12C).
5	RP11-166A12.1	LincRNA	no eQTL	Nil	Nil	Nil	Unlikely
	ARGFXP1	protein coding	no eQTL	Nil	Pseudogene	Nil	Unlikely
	SNX2	protein coding	2 eQTL platelets and lymphoid cells	Ubiquitous expression in thyroid, spleen and 25 other tissues	Sorting nexin 2; component of the retromer complex which plays a role in protein sorting in the endocytic pathway	Nothing relevant in Pubmed	Unlikely
	PPIC	protein coding	2 eQTL platelets and lymphoid cells	Ubiquitous expression in thyroid, placenta and 24 other tissues	Peptidylprolyl isomerase C; PPIases catalyze the cis-trans isomerization of proline imidic peptide bonds in oligopeptides and accelerate the folding of proteins.	PMID: 28170284 Association with COPD	Unlikely
6	KRT18P16	Pseudogene	no eQTLs	Nil	Pseudogene	Nil	Unlikely
7	ZNF608	protein coding	no eQTLs	Ubiquitous expression in lung, testis and 25 other tissues	Zinc finger protein 608.	PMID: 32615317 One of a series of highly-expressed genes that play a role in progression of SARS-CoV-2 in ferrets.	Unlikely
8	CTB-88F18.2	Pseudogene	no eQTL	Nil	Pseudogene	Nil	Unlikely
	MARCH3.	protein coding	cis-eQTL, T cell, blood	Broad expression in testis, heart and 22 other tissues	Membrane associated ring-CH-type finger 3; an E3 ubiquitin-protein ligase that may be involved in regulation of the endosomal transport pathway.	PMID: 30442668 attenuates IL-1b-triggered inflammation. PMID: 20824097 March3 one in cluster of mapped genes (see above) that control susceptibility to Staph. aureus sepsis in A/J mice. Further functional work narrowed this down to Tnfaip8 and Seh1 and not March3.	Possible
	C5orf63	protein coding	cis-eQTL, blood, T cell	Ubiquitous expression in testis, lymph node and 25 other tissues	Chromosome 5 open reading frame 63; PMID: 27096627 upregulated in early meningioma progression	No relevant Pubmed results.	Unlikely
	FBN2	protein coding	cis-eQTL	Biased expression in placenta, testis and 1 other tissue (adrenal)	Fibrillin 2; component of connective tissue microfibrils and may be involved in elastic fiber assembly	Can sequester TGFb but mostly associated with cancers.	Possible but unlikely
9	NR3C1	protein coding	blood	Ubiquitous expression in fat, lung and 25 other tissues	Nuclear receptor subfamily 3 group C member 1; glucocorticoid receptor, regulates gene expression either through trans-repression of pro-inflammatory responses or trans-activation of anti-inflammatory pathways.	PMID: 32969491 association between variants at NR3C1 and hypothalamic-pituitary-adrenal axis suppression in children with asthma. PMID: 22810058 and PMID: 32472381 adverse experiences in perinatally and in childhood lead to changes in methylation of NR3C1 .	Interesting candidate
10	CTB-57H20.1	sense overlapping	no eQTL	Low expression observed in reference dataset	Uncharacterized LOC105378210	Nil	Unlikely
11	AC091969.1	LincRNA	no eQTL	Nil	Clone RP11-501F22 of Chromosome 5 complete sequence	Nil	Unlikely
12	RP11-109J4.1	LincRNA	no eQTL	Nil	Long Intergenic non-coding RNA	Nil	Unlikely
	ATP10B	protein coding	eQTL brain numerous	Biased expression in colon), duodenum and 7 other tissues	ATPase phospholipid transporting 10B; associated with Parkinson's and parkinsonism. Localises to late endosomes and early/recycling endosomes.	Nil	Unlikely
13	RP11-204E9.1	LincRNA	no eQTL	Nil	Long Intergenic non-coding RNA	Nil	Unlikely
14	BTBD9	protein coding	no eQTL	Ubiquitous expression in brain, lung and 25 other tissues	BTB domain containing 9; a BTB/POZ domain-containing protein. This domain is known to be involved in protein-protein interactions. Polymorphisms at this locus have been reported to be associated with susceptibility to Restless Legs Syndrome and may also be associated with Tourette Syndrome.	Nil	Unlikely
	GLO1	protein coding	cis-eQTL; monocytes, and blood	Ubiquitous expression in prostate (RPKM 115.6), duodenum (RPKM 59.9) and 24 other tissues	Glyoxalase I; enzyme encoded by this gene is responsible for the catalysis and formation of S-lactoyl-glutathione from methylglyoxal condensation and reduced glutatione.	PMID: 11785295 Variants associated with response to therapy for TB in Russia	Unlikely
	ZFAND3	protein coding	cis-eQTL	Ubiquitous expression in testis, thyroid and 25 other tissues	Zinc finger AN1-type containing 3; associated with T2D in multiple poulations	Nil	Unlikely
	MDGA1	protein coding	cis-eQTL	Broad expression in brain, ovary and 21 other tissues	MAM domain containing glycosylphosphatidylinositol anchor 1; (GPI)-anchored cell surface glycoprotein expressed predominantly in developing nervous system. Has several cell adhesion molecule-like domains, six Ig-like domains, a single fibronectin type III domain, a MAM domain and a C-terminal GPI-anchoring site. Plays a role in cell adhesion, migration, and axon guidance and, in the developing br…	PMID: 29137293 downregulated in asthmatic bronchial epithelial cells, involved in airway epithelial homeostasis.	Possible
	CCDC167	protein coding	1 only cis-eQTL	Ubiquitous expression in lymph node, testis and 24 other tissues	Coiled-coil domain containing 167; nothing in Pubmed	Nil	Unlikely
	RP1-153P14.8	LincRNA	eQTL naïve B cells	Nil	Long Intergenic non-coding RNA	Nil	Unlikely
15	RP1-253B10.2	Pseudogene	no eQTL	Nil	Pseudogene	Nil	Unlikely
16	RP11-420N3.2	Processed transcript	no eQTL	Nil	Nil	Nil	Unlikely
	RBFOX1	protein coding	no eQTL	Biased expression in brain and heart	RNA binding fox-1 homolog 1; Fox-1 recognizes a (U)GCAUG stretch in regulated exons or in flanking introns. The protein binds to the C-terminus of ataxin-2 and may contribute to the restricted pathology of spinocerebellar ataxia type 2 (SCA2). Ataxin-2 is the product of the SCA2 gene which causes familial neurodegenerative diseases. Fox-1 and ataxin-2 are both localized in the trans-Golgi network.	No relevant info in Pubmed	Unlikely
17	ZBTB45	protein coding	no eQTL	Ubiquitous expression in fat, spleen and 25 other tissues	Zinc finger and BTB domain containing 45; BTB/POZ-domain containing zinc finger factor; essential for proper glial differentiation of neural and oligodendrocyte progenitor cells.	Nothing in Pubmed relevant to OM.	Unlikely
	MZF1	protein coding	eQTL blood, monocytes CD14, T cell CD4, T cell CD8, monocyte LPS	Ubiquitous expression in spleen, prostate and 25 other tissues	Myeloid zinc finger 1; belongs to the Kruppel family of zinc-finger transcription factors; multiple associations wih cancer.	PMID: 27404893 Otosclerosis = abnormal bone remodeling in the otic capsule of middle ear leads to conductive hearing loss - associated with heterozygous mutation -832G > A in the promoter of TGFB1 which altered binding of two transcription factors v-Myb and MZF1 in the mutated promoter sequence.	Most plausible candidate for locus 17 but note gene-dense region with lots of shared eQTL (Fig. S11 and S12H).
	SLC27A5	protein coding	eQTL blood, lymphoid cells, iPSCs	Biased expression in liver and testis.	Solute carrier family 27 member 5; an isozyme of very long‐chain acyl‐CoA synthetase, capable of activating very long‐chain fatty‐acids containing 24‐ and 26‐carbons, expressed in liver and associated with endoplasmic reticulum but not with peroxisomes. Its primary role is in fatty acid elongation or complex lipid synthesis rather than in degradation.	Nil	Unlikely
	TRIM28	protein coding	eQTL blood, naïve monocytes	Ubiquitous expression in ovary, testis and 25 other tissues	Tripartite motif containing 28, member of the tripartite motif family which includes three zinc‐binding domains, a RING, a B‐box type 1 and a B‐box type 2, and a coiled‐coil region; mediates transcriptional control by interaction with the Kruppel associated box repression domain found in many transcription factors, localizes to the nucleus, thought to associate with specific chromatin regions.	Multiple associations with multiple viral infections mostly studied in vitro. PMID: 30323812 identified TRIM28 as a critical factor controlling excessive expression of type I IFNs as well as proinflammatory cytokines during infection of human lung epithelial cells with highly pathogenic avian influenza viruses (HPAIV) strains.	Possible but MZF1 may be more likely candidate in this very gene-dense region (Fig. S12H).
