# Supplementary material for: Common and Rare Genetic Variants That Could Contribute to Severe Otitis Media in an Australian Aboriginal Population
Source: Clin Infect Dis. 2021 Mar 9;73(10):1860–70. doi: 10.1093/cid/ciab216 (PMC8599203; doi:10.1093/cid/ciab216)
Supplement: ciab216_suppl_Supplementary_Table_S5 [file ciab216_suppl_supplementary_table_s5.xlsx]

## Sheet: Table_S5
Supplementary Table 5. Details of 63 common (ExAC_all³0.1) putative pathogenic (CADD-scaled scores ³15) variants in 61 genes for which extreme phenotype analysis showed a significant (P≤0.05) association (Fischer's Exact Test dominant and/or allele-wise; Trend Test allele-wise) when comparing indivisuals with severe CSOM (N=15) with mild OM (N=9; single isolated episode acute OM recorded) over a …
Details of variants/genes													Fischer's Exact Test		Trend Test
gene	chrom	start	end	ref	alt	impact	impact_severity	codon_change	aa_change	biotype	cadd_scaled	aaf_exac_all	Dominant	Allelic	Allelic
LRP2	chr2	170003431	170003432	T	G	missense_variant	MED	Atc/Ctc	I/L	protein_coding	27.5	0.711	0.01859	0.01551	0.02212
COL17A1	chr10	105824332	105824333	G	A	missense_variant	MED	aCg/aTg	T/M	protein_coding	18.27	0.666	0.003745	0.0302	0.03752
ALDH3A2	chr17	19578872	19578873	A	T	splice_acceptor_variant	HIGH			protein_coding	17.23	0.615	0.03719	0.02765	0.03983
RRP12	chr10	99125948	99125949	C	T	missense_variant	MED	Ggc/Agc	G/S	protein_coding	19.39	0.534	0.09069	0.03328	0.03175
CHID1	chr11	870445	870446	G	A	missense_variant	MED	gCc/gTc	A/V	protein_coding	15.69	0.529	0.0673	0.08385	0.04958
STON2	chr14	81737075	81737076	A	C	missense_variant	MED	Tct/Gct	S/A	protein_coding	16.09	0.522	0.03719	0.04839	0.02846
USP6	chr17	5058807	5058808	G	A	missense_variant	MED	cGg/cAg	R/Q	protein_coding	17.49	0.509	0.113	0.04894	0.03229
ATXN3	chr14	92549585	92549586	G	A	splice_region_variant	MED			protein_coding	17.42	0.502	0.04812	0.04397	0.0424
OR11G2	chr14	20665789	20665790	T	A	missense_variant	MED	aTc/aAc	I/N	protein_coding	19.18	0.494	0.04469	0.03221	0.03229
EPG5	chr18	43497709	43497710	A	G	missense_variant	MED	gTt/gCt	V/A	protein_coding	18.53	0.491	0.3597	0.06755	0.05004
OBSCN	chr1	228528562	228528563	C	G	missense_variant	MED	Cag/Gag	Q/E	protein_coding	15.81	0.486	0.08749	0.09317	0.03983
CTBP2	chr10	126714713	126714714	G	C	missense_variant	MED	Cag/Gag	Q/E	protein_coding	17.74	0.479	0.0673	0.01714	0.03728
COG6	chr13	40229890	40229891	G	A	missense_variant	MED	Gca/Aca	A/T	protein_coding	27.1	0.441	0.003828	0.03486	0.04771
BPIFB4	chr20	31676803	31676804	A	C	missense_variant	MED	aAc/aCc	N/T	protein_coding	21.1	0.439	0.02137	0.05201	0.01498
FYCO1	chr3	46008789	46008790	G	A	missense_variant	MED	gCg/gTg	A/V	protein_coding	15.03	0.429	0.0673	0.01999	0.04964
OR1A1	chr17	3119766	3119767	C	T	missense_variant	MED	Cct/Tct	P/S	protein_coding	20.4	0.421	0.0245	0.01536	0.02224
TMEM261	chr9	7799652	7799653	G	T	missense_variant	MED	Ccc/Acc	P/T	protein_coding	17.75	0.404	0.01274	0.009066	0.006695
NXPE1	chr11	114393651	114393652	C	T	missense_variant	MED	Gga/Aga	G/R	protein_coding	22.8	0.36	0.1638	0.01999	0.03635
ALG9	chr11	111724132	111724133	C	T	missense_variant	MED	Gtc/Atc	V/I	protein_coding	21.7	0.35	0.04812	0.03486	0.04771
EYA4	chr6	133789727	133789728	G	A	missense_variant	MED	Ggc/Agc	G/S	protein_coding	35	0.341	0.04197	0.02405	0.02212
PKHD1L1	chr8	110413761	110413762	T	C	missense_variant	MED	Tat/Cat	Y/H	protein_coding	18.78	0.329	0.04743	0.05862	0.02737
NPHS1	chr19	36342211	36342212	C	T	missense_variant	MED	Gag/Aag	E/K	protein_coding	18.75	0.311	0.113	0.04894	0.03229
MTHFR	chr1	11856377	11856378	G	A	missense_variant	MED	gCc/gTc	A/V	protein_coding	21.9	0.304	0.113	0.04894	0.03229
RAD17	chr5	68695939	68695940	T	G	missense_variant	MED	cTc/cGc	L/R	protein_coding	22.4	0.299	0.01467	0.04894	0.03229
CLCA2	chr1	86900371	86900372	C	G	missense_variant	MED	Cag/Gag	Q/E	protein_coding	23.7	0.298	0.01859	0.02765	0.01489
GALNT4	chr12	89916810	89916811	C	T	missense_variant	MED	Gta/Ata	V/I	protein_coding	23.6	0.277	0.0673	0.05451	0.04252
OR10H2	chr19	15838971	15838972	T	A	missense_variant	MED	cTg/cAg	L/Q	protein_coding	16.52	0.272	0.004711	0.00869	0.00455
FAT4	chr4	126372741	126372742	G	A	missense_variant	MED	gGc/gAc	G/D	protein_coding	23.6	0.267	0.113	0.04894	0.03229
ELTD1	chr1	79357359	79357360	G	C	missense_variant	MED	gCc/gGc	A/G	protein_coding	27.6	0.265	0.04469	0.05201	0.03528
SQRDL	chr15	45968434	45968435	T	C	missense_variant	MED	aTt/aCt	I/T	protein_coding	15.76	0.243	0.3325	0.03486	0.03175
MYSM1	chr1	59125682	59125683	C	T	missense_variant	MED	Gaa/Aaa	E/K	protein_coding	15.55	0.235	0.000104	0.002536	5.624e-05
CDH23	chr10	73434887	73434888	G	C	missense_variant	MED	gGc/gCc	G/A	protein_coding	21.9	0.199	0.0245	0.02635	0.02213
PPP1R15A	chr19	49376581	49376582	G	A	missense_variant	MED	cGc/cAc	R/H	protein_coding	17.76	0.197	0.01467	0.007996	0.008222
HERC2	chr15	28518045	28518046	G	A	missense_variant	MED	aCg/aTg	T/M	protein_coding	34	0.193	0.03719	0.04839	0.02846
CCDC183	chr9	139694520	139694521	T	G	missense_variant	MED	cTg/cGg	L/R	protein_coding	20.4	0.192	0.04812	0.01989	0.02063
IFNA10	chr9	21206762	21206763	G	T	missense_variant	MED	Ctt/Att	L/I	protein_coding	15.33	0.191	0.04812	0.07135	0.0386
PALD1	chr10	72307100	72307101	C	T	missense_variant	MED	Cgt/Tgt	R/C	protein_coding	17.16	0.169	0.008841	0.04746	0.03528
SYT6	chr1	114680309	114680310	G	A	missense_variant	MED	aCc/aTc	T/I	protein_coding	15.06	0.164	0.04743	0.05862	0.02737
CAV2	chr7	116146073	116146074	C	G	missense_variant	MED	Cag/Gag	Q/E	protein_coding	25.5	0.153	0.01467	0.02246	0.007412
RNASE4	chr14	21167575	21167576	A	T	missense_variant	MED	Acc/Tcc	T/S	protein_coding	19.15	0.145	0.03719	0.008531	0.04089
GRIN3B	chr19	1008682	1008683	G	A	missense_variant	MED	Gct/Act	A/T	protein_coding	21.1	0.138	0.004711	0.03221	0.03229
PSG1	chr19	43373033	43373034	G	A	stop_gained	HIGH	Cga/Tga	R/*	protein_coding	15.04	0.137	0.03719	0.04839	0.02846
KRTAP11-1	chr21	32253512	32253513	A	T	missense_variant	MED	Tgt/Agt	C/S	protein_coding	15.98	0.136	0.04743	0.05862	0.02737
AAMDC	chr11	77583265	77583266	G	A	missense_variant	MED	Gtg/Atg	V/M	protein_coding	22.1	0.133	0.0673	0.02033	0.02224
AQP11	chr11	77301340	77301341	G	A	missense_variant	MED	Ggc/Agc	G/S	protein_coding	17.49	0.132	0.03223	0.02289	0.01646
ARSA	chr22	51064415	51064416	T	C	missense_variant	MED	aAt/aGt	N/S	protein_coding	15.03	0.132	0.113	0.0302	0.0237
C9orf171	chr9	135374763	135374764	G	A	missense_variant	MED	Gga/Aga	G/R	protein_coding	22.2	0.126	0.01859	0.008531	0.02464
FCN2	chr9	137779090	137779091	G	T	missense_variant	MED	Gct/Tct	A/S	protein_coding	21.6	0.125	0.008841	0.0009955	0.002204
OBSCN	chr1	228548196	228548197	G	A	missense_variant	MED	cGt/cAt	R/H	protein_coding	17.43	0.121	0.08356	0.07101	0.0424
GRXCR1	chr4	42895422	42895423	C	T	missense_variant	MED	gCc/gTc	A/V	protein_coding	15.37	0.12	0.0415	0.04718	0.01683
KRT83	chr12	52713087	52713088	G	A	missense_variant	MED	Cgc/Tgc	R/C	protein_coding	17.25	0.119	0.2549	0.06755	0.05004
TMEM260	chr14	57075919	57075920	G	T	missense_variant	MED	Gcc/Tcc	A/S	protein_coding	25.9	0.118	0.03719	0.0573	0.02795
UQCRC2	chr16	21994410	21994411	G	A	splice_region_variant	MED	gcG/gcA	A	protein_coding	18.72	0.116	0.03719	0.03486	0.007592
SYNM	chr15	99669627	99669628	A	T	missense_variant	MED	Agg/Tgg	R/W	protein_coding	17.92	0.114	0.1224	0.04022	0.0408
UPK1A	chr19	36159367	36159368	T	G	missense_variant	MED	Tcc/Gcc	S/A	protein_coding	15.38	0.113	0.03719	0.005194	0.001755
GCOM1	chr15	57925835	57925836	C	T	missense_variant	MED	gCg/gTg	A/V	protein_coding	23.2	0.11	0.004711	0.002771	0.001755
OBSCN	chr1	228564883	228564884	G	A	missense_variant	MED	cGc/cAc	R/H	protein_coding	16.84	0.108	0.08356	0.07101	0.0424
ETV2	chr19	36134207	36134208	G	A	missense_variant	MED	Gac/Aac	D/N	protein_coding	16.83	0.105	0.003828	0.001687	0.000818
SLC52A3	chr20	744307	744308	T	C	missense_variant	MED	Atc/Gtc	I/V	protein_coding	17.07	0.105	0.04197	0.05862	0.02759
OR1Q1	chr9	125377733	125377734	A	G	missense_variant	MED	Acc/Gcc	T/A	protein_coding	21.8	0.103	0.01859	0.01551	0.02212
WDR65	chr1	43652441	43652442	G	C	missense_variant	MED	tGc/tCc	C/S	protein_coding	16.51	0.099	0.03719	0.04839	0.02846
EFTUD1	chr15	82456226	82456227	T	C	missense_variant	MED	Att/Gtt	I/V	protein_coding	24.5	0.098	0.03223	0.02289	0.01646
ARHGEF10L	chr1	17914121	17914122	G	A	missense_variant	MED	Gac/Aac	D/N	protein_coding	19.11	0.095	0.01467	0.007996	0.008222
