# Supplementary material for: Common and Rare Genetic Variants That Could Contribute to Severe Otitis Media in an Australian Aboriginal Population
Source: Clin Infect Dis. 2021 Mar 9;73(10):1860–70. doi: 10.1093/cid/ciab216 (PMC8599203; doi:10.1093/cid/ciab216)
Supplement: ciab216_suppl_Supplementary_Table_S7 [file ciab216_suppl_supplementary_table_s7.xlsx]

## Sheet: Table_S7
Supplementary Table 7. Enrichr results for 1094 variants in 1011 genes aaf_all <0.01, CADD-scaled³15, present in severe OM children only.
Table/Term	Overlap	P-value	Adjusted P-value	Odds Ratio	Combined Score	Genes
MGI Mammalian Phenotype Level 4
MP:0003878 abnormal ear physiology	6 of 11	6.10033e-06	0.0160469	10.7904	129.562	KCNE1;LMNA;CDH23;LRP2;MYO7A;FGFR1
GO Molecular Function 2018
ATPase activity (GO:0016887)	29 of 203	4.2218e-07	0.000485929	2.82606	41.4804	MACF1;DNAH8;HSPA4L;DNHD1;DNAH9;HSPA13;WRN;FIGNL1;KIF5B;PMS2;DYNC1H1; ABCG8;DNAH10;ABCA4;ATAD2;KIF24;ABCA7;WRNIP1;WDR78;MLH3;VWA8;ACTC1; KIF2A;KIF16B;PEX6;KIF2B;KIF20B;CFTR;MYH6
actin binding (GO:0003779)	28 of 254	9.26584e-05	0.0533249	2.18074	20.2516	MACF1;LSP1;MEFV;SYNE3;TRIOBP;SYNE1;TTN;IGSF22;ESPNL;SCIN;ABLIM2;MYO18A; XIRP1;EPS8L1;FLNB;MYBPC3;CAP1;TPM4;NEBL;NOS3;SHROOM3;MYO7A;CGN;MTSS1; SSH1;SMTN;TRPV4;UTRN
Jenson Compartments
Cell projection	150 of 1774	1.5161e-10	3.46125e-07	1.67269	37.8191	AHCYL2;IFT172;HHIP;ITSN1;KNDC1;PKD2L1;RPH3A;SYNPR;RGS2;DPYSL2;KIF5B;PALM; SACS;PIEZO1;TEKT4;CCDC11;KIRREL3;UNC13B;EPHA4;EPHA7;ACTN2;RPS6;MYO7B;CASK;SCRIB;MYO7A;ANK3;CPT1C;WDR81;PARD3;SPATA13;UTRN;KIF20B;RIN1;GRB7;MACF1; TSHZ3;TTYH1;ACTL7A;PXN;LPAR1;MEFV;SAMSN1;PKHD1;NME1-NME2; LOXHD1; SCIN; GRK7;PACSIN2;CDH23;MBP;SNX9;KCNN2;SRGAP2;C5ORF42;DRD5;BBS2;NTNG2;BBS1; DNAH12;DNAH10;ODF2;GPR98;PTCH1;ABCA4…
Lamellipodium	26 of 168	3.43652e-07	0.000261519	3.06156	45.5672	ROCK1;ITSN1;PXN;MEFV;NME1-NME2; FGD5; CTNNA1; PIEZO1; PTK2B SRGAP2; ARAP3; SCRIB;SORBS2;MCC;PTPN13;SSH1;ARHGAP31;KITLG;ACTC1;ALS2;PALLD;ABI3;TRPV4; SPATA13;FAT1;ARHGEF6
actin-based cell projection	25 of 172	1.88857e-06	0.00086232	2.87535	37.8962	TENM2;TTYH1;LOXHD1;PALM;CDH23;BBS2;EPHA4;DYNC1H1;ACTN2;GIF;GPR98;MYO7B; ELMOD3;MYO7A;TSPEAR;KITLG;NFASC;MYO1C;ACTC1;TRPV4;SPATA13;MYO3A;FAT1; UTRN;GPR124
Cell projection membrane	34 0f 284	2.87891e-06	0.00082157	2.36831	30.2152	MACF1;KANK1;HSP90AB1;TTYH1;HHIP;PKD2L1;LRP2;FGD5;GRK7;PALM;PACSIN2; PIEZO1;EPS8L1;CNGA3;PDE6B;BBS5;DRD5;CLASP2;BBS2;BBS1;PTCH1;ABCA4;TACR3; CASK; ABCA7;TSPEAR;DIAPH1;MYO1C;TRPV4;SPATA13;UTRN;PCDHB8;SLC26A6;SHANK2
Cell projection part	78 of 913	3.78063e-06	0.000959021	1.69006	21.1015	TENM2;HSP90AB1;C2CD3;IFT172;HHIP;GRIK3;PKD2L1;DPYSL2;KIF5B;PALM;PIEZO1; CNGA3;NOS1;BBS5;CC2D2A;KIRREL3;UNC13B;EPHA4;ACTN2;CCDC37;CASK;TACR3; MYO7A;ANK3;KIF2A;ALS2;WDR81;PALLD;PARD3;SPATA13;UTRN;KIF20B;SHANK2; KANK1;MACF1;LAMA2;TSHZ3;TTYH1;DNAH8;LPAR1;IGHMBP2;DNAH9;RSPH9;LRP2; SPG7;PKHD1;FGD5;GRK7;STX6;PACSIN2;EPS8L1;PTK2B;MBP;KCNN2;PDE6B;SRGAP2; C5ORF42;DRD5;CLASP2;BBS2;BBS1;ODF2;PTCH1;ABCA4;ABCA…
Ciliary membrane	15 of 79	8.3511e-06	0.00190656	3.75615	43.9211	BBS2;BBS1;HHIP;PTCH1;ABCA4;CASK;PKD2L1;TSPEAR;GRK7;CNGA3;PDE6B;BBS5; SHANK2;PCDHB8;DRD5
Basement membrane	15 od 91	4.81974e-05	0.00550173	3.26083	32.4134	EGFL6;DST;LAMA2;LAMC3;LAMA1;LAMA3;CASK;LAMB1;THBS2;HSPG2;LOXL1;EGFLAM; COL4A4;COL4A3;HMCN1
Integrin alpha7-beta1 complex	9 of 38	8.98411e-05	0.00932305	4.6853	43.6552	LAMA2;PXN;ADAM12;ADAM9;ITGA7;UTRN;HSPG2;MET;ADAMTS7
Cilium	44 of 482	0.000115771	0.0110127	1.80586	16.3681	INVS;C2CD3;DNAH8;IFT172;ACTL7A;HHIP;PKD2L1;DNAH9;RSPH9;ADCY5;PKHD1;KIF5B; GRK7;CNGA3;TEKT4;PDE6B;CCDC11;CC2D2A;BBS5;C5ORF42;DRD5;BBS2;DNAH12;BBS1; DNAH10;ODF2;PTCH1;ABCA4;CCDC37;ELMOD3;CASK;MYO7A;TSPEAR;RP1L1;ADCY10; KIF2A;TRPV4;ALMS1;SAG;B9D2;PCDHB8;SLC26A6;SHANK2;TTLL8
Filopodium	14 of 90	0.000162042	0.0123314	3.07726	26.8573	EPHA4;DYNC1H1;TENM2;ACTN2;TTYH1;KITLG;ACTC1;TRPV4;PALM;MYO3A;SPATA13; FAT1;UTRN;GPR124
Cluster of actin-based cell projections	17 of 134	0.000428967	0.0257719	2.50971	19.4606	BBS2;HSP90AB1;GPR98;MYO7B;ELMOD3;MYO7A;LRP2;TSPEAR;LOXHD1;SCIN;MYO1C; CDH23;FLNB;SLC26A6;SHANK2;DRD5;PLEC
Stereocilium	8 of 37	0.00043171	0.0252717	4.27727	33.1393	BBS2;LOXHD1;MYO1C;GPR98;CDH23;ELMOD3;MYO7A;TSPEAR
Ciliary part	31 of 332	0.000776128	0.0385196	1.84715	13.2278	C2CD3;DNAH8;IFT172;HHIP;PKD2L1;DNAH9;RSPH9;PKHD1;KIF5B;GRK7;CNGA3;PDE6B; CC2D2A;BBS5;C5ORF42;DRD5;BBS2;BBS1;ODF2;PTCH1;ABCA4;CCDC37;CASK;TSPEAR; RP1L1;KIF2A;B9D2;PCDHB8;SLC26A6;SHANK2;TTLL8
Microtubule associated complex	17 of 142	0.000838983	0.0399041	2.36831	16.7755	DNAH12;DYNC1H1;DNAH10;DNAH8;PXN;DNHD1;KIF24;HAUS3;DNAH9;MEFV;WDR81; KIF2A;KIF16B;KIF5B;TPR;KIF2B;KIF20B
NCI Nature 2016
Beta1 integrin cell surface interactions Homo sapiens 2fd0bc63-618d-11e5-8ac5-06603eb7f303	12 of 66	0.000102421	0.0214059	3.5968	33.0417	FGB;LAMA2;LAMA1;COL4A4;COL6A2;COL4A3;LAMA3;F13A1;ITGA7;COL6A3;LAMB1; THBS2
Syndecan-1-mediated signaling events Homo sapiens f957cc16-6195-11e5-8ac5-06603eb7f303	9 of 46	0.000422257	0.0441258	3.87047	30.0731	COL16A1;COL4A4;COL6A2;COL12A1;COL4A3;CASK;COL6A3;HPSE;MET
Alpha6 beta4 integrin-ligand interactions Homo sapiens 01416eb3-6188-11e5-8ac5-06603eb7f303	4 of 11	0.00160912	0.0672613	7.1936	46.2697	LAMA2;LAMA1;LAMA3;LAMB1
Tissue Protein Expression From Human Proteome
nk cells	30 of 301	0.000318488	0.00955464	1.97167	15.8757	KRT82;DYRK4;C17ORF53;TENM4;CCDC67;JMJD1C;PKD2L1;UNC80;RIC8B;RNMTL1; CAPN5;CCDC11;ROS1;MYBPC3;KIRREL3;NOM1;CADPS2;COG8;ATAD2;EXOG;SLC9B2; RP1L1; LENG1;BFSP1;PEX6;TUBGCP5;LPPR3;RPL22L1;ACSBG2;SHANK2
adult lung	29 of 301	0.00068944	0.0103416	1.90594	13.8746	CNTNAP3;ROBO3;MTMR11;NGRN;LOXHD1;MSANTD2;WDR90;LAMP3;PIEZO2;TSPAN4; TRPM8;PCDHA8;POLE;PLXNA3;APOBEC1;ABCG8;ADPRHL1;FANCM;SPAG5;UNC5B; DAPK1;PCDH20;PCDHGC3;NBPF10;TSPEAR;TMEFF1;ALS2;FAT1;ASTN2
monocytes	26 of 301	0.00561863	0.0561863	1.70878	8.85432	TENM1;ZNF671;TENM2;ZNF791;SPG7;PIK3C2A;DHTKD1;FHAD1;WDR90;TRPS1;EPG5; ALOXE3;PAG1;RALGPS2;PTCD1;DNAH10;NOS3;PTCH1;PDE4DIP;RSRC2;WRNIP1;MCC; KIF16B;MAN2B2;MYO3A;LRCH3
CheA 2016
SMAD4 21799915 ChIP-Seq A2780 Human	175 of 2464	1.38316e-06	0.000892139	1.405	18.955	AHCYL2;DBR1;GALNT14;CPNE4;FRMPD1;COL12A1;DNHD1;UBE3B;IKZF2;ABCA12;LOXL1; RPH3A;C3ORF17;SYNPR;RGS2;IYD;KIF5B;RPS6KA2;KIAA1467;HMCN1;SOX6;ROS1; LIMCH1;DAPK1;RAD21L1;ZBTB38;SEMA6D;ANXA13;TTC7B;CASK;VWDE;ANK3;DKK2; BIN3;FNDC1;PARD3;MASP1;SPATA18;KIF20B;GEMIN8;ASTN2;PDE1A;PXN;LPAR1;UBR4; CLEC16A;UBR3;PCDH19;CACNA1E;CUZD1;LPP;PKHD1;SCIN;KCNMB1;RNF217;PACSIN2; GPR116;PLXNA2;CDH23;SLAMF7;SNX9;HIVEP2;SRGA…
FOXA2 19822575 ChIP-Seq HepG2 Human	203 of 2968	2.27494e-06	0.000733668	1.35304	17.5808	GLTP;IFT172;ITSN1;GPATCH1;PKD2L1;PWP1;C3ORF17;AADACL4;SOX6;UNC5B;DAPK1; SCRIB;MYO7A;ANK3;ACSL3;HSPG2;DKK1;EML4;ARMC2;CTAGE5;CRISPLD2;PARD3; SPATA13;MAML3;RIN1;MACF1;PDE1A;PRDM10;RIC8B;PRDM16;HIVEP2;TRPM8;A2M; EXPH5;MYH7B;CHKA;NEBL;LNPEP;CDC6;SMTN;PPFIBP2;FASN;ZFAT;MYO5B;FAT3;SFXN2;TINAGL1;STAB2;PYGL;ABCC11;SPPL3;PTPRF;C16ORF70;EPB41L4B;CSRP1;CGNL1; RALGPS2;MYBPC3;UPF2;CAP1;DUSP3;PARP4;MAMDC2;NBPF…
SMARCD1 25818293 ChIP-Seq ESCs Mouse	150 of 2119	1.08413e-05	0.00233087	1.40036	16.0091	ITSN2;AHCYL2;ANKLE2;TMEM41B;COL12A1;F13A1;JMJD1C;ABCA12;SUV420H1;SYNPR; DPYSL2;SOX6;ROS1;KIRREL3;UNC13B;DAPK1;CACNA2D1;CACNA2D4;SYTL2;EML4;EML5; RALGAPB;CTAGE5;KIF16B;PAPPA;SPATA13;ADAM12;ADAM9;NUP98;MAML3;PLA2R1; KIF20B;CFTR;MACF1;TARSL2;PDE1A;CHRNA7;MYCBP2;UBR3;SPATA5;SEL1L2;PRDM10; LPP;TRPM1;CTIF;DHX34;PLXNA2;SRGAP2;FAM83D;EVI5;PCDHA8;BARD1;OSBPL6; FANCM;CNTN6;GPR98;ABCA9;NBEAL1;LNPEP;CDC6;MCC…
DROSHA 22980978 ChIP-Seq HELA Human	45 of 456	1.48002e-05	0.00238654	1.95221	21.7103	SAMD5;SLC44A5;DOCK6;CPM;FBN3;TSHZ3;GRIK3;STAB2;KNDC1;DNAH9;THBS2;GLRA1; LOXHD1;SH3TC1;CPAMD8;MYO18A;MBP;NOS1;IL12RB2;TRPM4;SPAG9;ANKRD24;NOS3;COL22A1;RPS6;MYO7B;FAM189A1;MYO7A;CPT1C;GLTSCR1;ARMC2;SDK1;OBSCN;DLG2; PSAT1;SST;PALLD;PITPNM3;KCNS3;COL6A2;ADAM12;FAT1;FAT3;MYCBPAP;SERINC2
HNF4A 19822575 ChIP-Seq HepG2 Human	364 of 6083	5.30606e-05	0.00684482	1.18376	11.653	VIT;GLTP;MAPKBP1;AHCYL2;CPNE4;IFT172;JMJD1C;GPATCH1;PKD2L1;SLC4A3;PWP1; LGALS4;ZFYVE26;AADACL4;GOLGA4;SPATA21;DPYSL2;DHX57;KIAA1467;SOX6;TRIM23; UNC5B;ACTN2;DAPK1;MYO7B;CACNA2D4;MYO7A;ACSL3;HSPG2;DKK1;C7ORF49;EML4; ARMC2;SLC5A9;ZNF839;CTAGE5;ARMC5;TFR2;PARD3;PAPPA;ORAI3;SPATA13;NUP98; MAML3;KIF20B;ASTN2;MACF1;SAR1B;PDE1A;HPN;A1BG;PRDM10;PKHD1;TRPM1;RIC8B; DHX34;PRDM16;HIVEP2;TRPM8;A2M;ZNF268;B4GA…
CEBPD 23245923 ChIP-Seq MEFs Mouse	45 of 504	0.000161449	0.0173557	1.76629	15.422	BCAR3;INVS;PTGER4;RERE;KANK1;LAMC3;PDE1A;DOCK8;COL12A1;CHD7;UBR3;A1BG;IKZF2;TANK;PCDH18;LPP;PKHD1;NIPBL;TRPS1;VPS54;CGNL1;CCDC50;TRPM3;NUDT12;BARD1;EPHA4;OSBPL6;GADD45A;GPR98;PCDH20;RPS6;INTS2;NBEAL1;LNPEP;ANK3;ARID1B;TBCK;SLC5A9;RALGAPB;PALLD;PARD3;ZFAT;FAT1;GALM;KIF20B
CTNNB1 20460455 ChIP-Seq HCT116 Human	76 of 988	0.000169412	0.0156101	1.52172	13.2134	AHCYL2;STAB2;JMJD1C;FAM134C;FHAD1;EPB41L4B;NIPBL;GOLGA4;MAN1A1;CCDC50; DSP;CADPS2;CNTD2;RFC1;DCAKD;MAMDC2;MINK1;ANXA13;LSR;BAZ1A;NAV2;DKK2; EML4;SARS2;PCCA;KIF2A;CRISPLD2;PALLD;PARD3;ADAM12;COL4A3;UFC1;ADAM9;UTRN;MET;CFTR;CUL9;KANK1;MACF1;LAMA2;CEBPE;MYCBP2;CLEC16A;AKAP6;LIN9;ADCY8; FSTL4;TTN;PKHD1;RAI1;ABLIM2;CUX1;ZNF507;FLNB;MBP;RNF130;SEC11A;ARFGEF1; BARD1;SPEN;DNAH12;DNAH10;ANKRD24;PTCH1;C10O…
SOX9 24532713 ChIP-Seq HFSC Mouse	99 of 1384	0.00027045	0.021805	1.41507	11.6254	ITSN2;VIT;AHCYL2;GALNT14;ITSN1;RGS2;TMEM88;HMCN1;SCRIB;ANK3;ACSL3;BCS1L; SYTL2;ACLY;BIN3;DNAJC30;PARD3;COL4A3;UTRN;ASTN2;WDFY4;MACF1;PXN;PLA2G6; LPP;CTIF;PLXNA2;CDH23;SRGAP2;TRPM3;GPR98;ABCA4;SUCO;MCC;SLC16A14;SMTN; PPFIBP2;TRPV4;TUBGCP5;IARS;LRRC36;BCAR3;RERE;ECM1;TENM2;PIGT;TENM4;DOCK8; NGLY1;CHD7;NAT10;VLDLR;PTPRF;FHAD1;EPB41L4B;TRPS1;MYO18A;SPG11;RNF152;DSP; EGFL6;DST;PABPC4;KIF24;SHROOM3;HAU…
AR 19668381 ChIP-Seq PC3 Human	219 of 3519	0.000386615	0.0277074	1.23113	9.67431	ITSN2;GLTP;CPNE4;FRMPD1;COL12A1;OR1K1;IKZF2;NADSYN1;SUV420H1;ZFYVE26; GOLGA4;SPATA21;DPYSL2;RPS6KA2;HMCN1;SOX6;EPHA4;EPHA7;STARD5;ACTN2;DAPK1; CACNA2D4;MYO7A;ANK3;KCNK18;EML4;CIRH1A;ARMC5;CRISPLD2;PARD3;PAPPA; MAML3;ASTN2;RD3;MACF1;CRABP2;SAR1B;MYCBP2;PRDM15;SAMSN1;PKHD1;TRPM1; RIC8B;DHX34;PRDM16;TRPM8;PAG1;BBS2;NTNG2;NEBL;ABCA4;KLHDC8B;PPFIBP2; ADCK2;WNK2;CYP2S1;FBXL7;CC2D1A;LRRC36;RYR1;INVS;TRM…
TCF4 23295773 ChIP-Seq U87 Human	235 of 3812	0.000388492	0.0250577	1.21953	9.57729	ITSN2;ANKLE2;TMEM41B;CPNE4;HHIP;FRMPD1;DNHD1;IKZF2;ABCA12;SLC4A3;LGALS4; SYNPR;GOLGA4;DHX57;SOX6;HEMK1;EPHA4;EPHA7;UNC5B;LIMCH1;DAPK1;CACNA2D1;MYO7B;MYO7A;ANK3;ACSL3;KCNK18;VWA5B1;DKK1;EML5;FLG2;ARMC2;CRISPLD2; ZW10;KIF20B;ASTN2;CFTR;EXD2;GRB7;MACF1;SHMT1;PDE1A;HSPA4L;PKHD1;TRPM1; ARSK;SLAMF7;SNX9;TRPM8;C5ORF42;PAG1;TRPM3;BBS2;DNAH12;NEBL;GADD45A; SYNRG;NBEAL1;FER1L6;UBAC2;SETX;PM20D1;FAT3;FBXL7;…
RUNX2 22187159 ChIP-Seq PCA Human	213 of 3423	0.000478755	0.0280724	1.23098	9.41002	HHIP;ITSN1;COL12A1;LDLRAD2;ABCA12;SLC4A3;SUV420H1;C3ORF17;SOX3;DPYSL2; OGFOD2;CCDC96;SOX6;EPHA4;UNC5B;DAPK1;ANK3;ACSL3;DKK2;CIRH1A;PARD3; SPATA13;MAML3;SPATA18;KIF20B;MACF1;LPAR1;PRDM15;PCDH19;KLK9;PCDH18; SAMSN1;PRDM10;PKHD1;RIC8B;KCNN2;HIVEP2;A2M;C5ORF42;PAG1;DNAH10;PCDH20; ABCA4;LNPEP;CDC7;FER1L6;SLC16A14;LRP2BP;PPFIBP2;XKR9;MYO5B;FAT1;FAT3; CHRFAM7A;SFXN2;NOL11;CDK15;LRRC36;DIS3L;GRIK3;STAB2;…
